# Supplementary material for: Threshold-Based Overlap of Breast Cancer High-Risk Classification Using Family History, Polygenic Risk Scores, and Traditional Risk Models in 180,398 Women
Source: Cancers (Basel). 2025 Nov 3;17(21):3561. doi: 10.3390/cancers17213561 (PMC12610763; doi:10.3390/cancers17213561)
Supplement: Supplementary file 1 [file cancers-17-03561-s001.zip]

Archive with 1 entries (1 files):
- cancers-3892318-supplementary.pdf
